# Supplementary material for: Paper Spray Ionization Ion Mobility Mass Spectrometry of Sebum Classifies Biomarker Classes for the Diagnosis of Parkinson’s Disease
Source: JACS Au. 2022 Sep 7;2(9):2013–22. doi: 10.1021/jacsau.2c00300 (PMC9516698; doi:10.1021/jacsau.2c00300)
Supplement: Supplementary file 1 — au2c00300_si_001.xlsx [file au2c00300_si_001.xlsx]

## Sheet: PaperSpray_Fig2_ROC_Data
patient sample number	label	757.6317 S	771.6473 S	785.663 S	799.6786 S	804.6792 D	810.186 D	Intarnal Standard	Intarnal Standard	Intarnal Standard	Intarnal Standard	Intarnal Standard	Intarnal Standard
C_1	0	334524	593554	792952	1225724	25379	14737	106627	428744	121066	106627	428744	121066
C_2	0	457383	944815	997660	1475757	40941	36060	36616	139452	37343	36616	139452	37343
C_3	0	0	112891	135778	220278	0	14029	103200	320409	60271	103200	320409	60271
C_4	0	0	0	0	0	0	0	83504	303285	140529	83504	303285	140529
C_5	0	0	304032	0	0	81331	69483	227284	676193	298945	227284	676193	298945
C_6	0	239555	423499	537525	832677	46051	45189	336754	1251407	724923	336754	1251407	724923
C_7	0	0	452134	59468	333384	0	0	14272	51422	13146	14272	51422	13146
C_8	0	0	195895	0	0	0	0	88873	280603	124525	88873	280603	124525
C_9	0	708466	1447403	1745812	2569670	321564	215204	72981	394157	60073	72981	394157	60073
C_10	0	0	781830	0	0	0	0	130328	467934	215971	130328	467934	215971
C_11	0	174801	349648	419922	587280	48359	35569	110358	436439	125607	110358	436439	125607
C_12	0	0	289253	359082	671779	0	78166	69796	230414	132978	69796	230414	132978
C_13	0	0	235532	0	0	0	0	140355	425484	183810	140355	425484	183810
C_14	0	0	691609	940247	1462422	59647	41282	90898	284871	110895	90898	284871	110895
C_15	0	0	214596	257913	375982	20398	22806	380640	1191294	445936	380640	1191294	445936
C_16	0	0	178856	0	303198	134028	41063	128077	558976	88243	128077	558976	88243
C_17	0	0	50002	64308	88815	4830	8732	72541	188127	16527	72541	188127	16527
C_18	0	1224614	2548817	3771918	5525960	78397	108461	35716	96205	15214	35716	96205	15214
C_19	0	0	838928	0	0	0	0	80644	329723	130021	80644	329723	130021
C_20	0	0	598589	743213	1029523	65071	42745	60027	271653	69048	60027	271653	69048
C_21	0	0	0	1292075	2307761	88341	69443	58409	174361	49834	58409	174361	49834
C_22	0	146343	270517	333103	429121	57520	41835	147196	445579	27271	147196	445579	27271
C_23	0	0	540643	686357	953299	39976	41611	107659	274490	54516	107659	274490	54516
C_24	0	199347	493338	445664	726541	29642	35811	19192	66564	13681	19192	66564	13681
C_25	0	0	0	0	0	0	0	130556	500273	159874	130556	500273	159874
C_26	0	0	202756	216371	339866	0	10259	117919	386425	39406	117919	386425	39406
C_27	0	0	39097	0	78477	0	0	177011	452101	134889	177011	452101	134889
C_28	0	0	428942	0	0	0	78656	117585	395113	178446	117585	395113	178446
C_29	0	0	86946	98825	146692	0	0	194252	374491	103293	194252	374491	103293
C_30	0	97770	177712	191747	318703	12517	17084	140394	309623	43403	140394	309623	43403
P_1	1	300174	594767	726979	1292736	126202	71306	49633	265411	48035	49633	265411	48035
P_2	1	252911	475119	511497	703386	10763	13893	101363	381252	208163	101363	381252	208163
P_3	1	554561	1204747	1502283	2713418	136198	172687	49387	184098	47276	49387	184098	47276
P_4	1	0	0	0	0	0	0	228849	817603	315986	228849	817603	315986
P_5	1	1897550	4128101	4718452	8529841	291372	354965	71379	196386	87715	71379	196386	87715
P_6	1	0	1205058	0	2330381	159712	93691	64932	291807	134375	64932	291807	134375
P_7	1	0	44234	0	75793	12847	0	31009	107645	32932	31009	107645	32932
P_8	1	254704	607874	0	1220632	100448	83410	265090	905282	384759	265090	905282	384759
P_9	1	0	666860	0	0	48088	19144	20067	70153	35200	20067	70153	35200
P_10	1	885012	1670723	2389899	3376149	64349	83356	61236	137777	36786	61236	137777	36786
P_11	1	0	975811	1293611	2062832	254242	151824	278875	672616	239700	278875	672616	239700
P_12	1	0	0	0	0	0	0	114734	361654	91115	114734	361654	91115
P_13	1	31071	52675	72584	81587	0	22880	286972	753715	365769	286972	753715	365769
P_14	1	0	1740524	2288585	3303940	203329	148373	38581	149442	57203	38581	149442	57203
P_15	1	343035	689259	744927	1077755	0	47514	102148	345438	147018	102148	345438	147018
P_16	1	948220	2044370	2268296	3509571	344803	237063	61857	265113	156233	61857	265113	156233
P_17	1	329812	687514	866760	1283382	0	29832	81031	251972	81316	81031	251972	81316
P_18	1	0	412981	488028	931905	257739	224711	122163	190680	40410	122163	190680	40410
P_19	1	579399	1140492	1438855	2169856	108579	129343	56541	264915	30450	56541	264915	30450
P_20	1	0	687410	988580	1420411	117198	107601	45791	272039	15926	45791	272039	15926
P_21	1	677896	1494714	1973636	3127914	289068	286278	30269	115914	23067	30269	115914	23067
P_22	1	0	1314172	0	2463836	301730	277920	80292	395455	76828	80292	395455	76828
P_23	1	344354	717892	800725	1227855	223054	160433	136027	309482	28955	136027	309482	28955
P_24	1	0	1192296	1433495	2722798	35530	27043	86507	419248	109529	86507	419248	109529
P_25	1	494441	1075871	1271095	2186899	178219	209773	45890	209666	42255	45890	209666	42255
P_26	1	0	485836	576812	880790	99654	65137	88531	412229	74989	88531	412229	74989
P_27	1	0	130980	0	326330	0	24218	52633	142645	55049	52633	142645	55049
P_28	1	0	258188	242363	492184	0	0	55598	206566	33506	55598	206566	33506
P_29	1	0	897542	1151513	1725460	416326	185147	101070	502048	162328	101070	502048	162328
P_30	1	1036850	2511454	2611257	4608469	224738	195807	81480	313342	194482	81480	313342	194482
P_31	1	0	0	0	0	24517	8505	63367	183362	48380	63367	183362	48380
P_32	1	1311875	2895937	3402956	5633344	737887	582556	137090	546448	60608	137090	546448	60608
P_33	1	644126	1258759	1619494	2381177	197250	135835	40891	109895	46058	40891	109895	46058
P_34	1	0	55072	0	96225	0	21818	266332	524949	106733	266332	524949	106733

## Sheet: ROC table
Sample ID	charge	auc (%)	low ci (%)	high ci (%)
810.186	D	73.8	59.9	85.9			Charge D 2+
799.679	S	72.7	59.3	83.9			Charge S 1+
804.679	D	72.4	59.1	84.1
771.647	S	70.5	57	82.9
785.663	S	65	51.2	78.4
757.632	S	63.2	50.7	75.1
Internal Standard	S	62.5	48.2	76.7
Internal Standard	D	62.5	48.6	76.4
Internal Standard	S	58.8	43.4	73
Internal Standard	D	58.8	44.5	73.6
Internal Standard	S	54.5	40.3	68.9
Internal Standard	D	54.5	40.2	68.6
