# Supplementary material for: Paper Spray Ionization Ion Mobility Mass Spectrometry of Sebum Classifies Biomarker Classes for the Diagnosis of Parkinson’s Disease
Source: JACS Au. 2022 Sep 7;2(9):2013–22. doi: 10.1021/jacsau.2c00300 (PMC9516698; doi:10.1021/jacsau.2c00300)
Supplement: Supplementary file 3 — au2c00300_si_003.xlsx [file au2c00300_si_003.xlsx]

## Sheet: Sheet1
Input Mass	Matched Mass	Delta	Name	Formula	Ion	Min m/z	Max m/z	Min ppm	Max ppm	Database search
743.609	743.61	0.0016	20:1 Stigmasterol ester	C49H84O2K	[M+K]+	743.609	743.623	2.1032	17.6313	LMSD_Bulk
743.616	743.61	0.0058	20:1 Stigmasterol ester	C49H84O2K	[M+K]+	743.609	743.623	2.1032	-17.6313	LMSD_Bulk
743.609	743.61	0.0016	20:2 Sitosterol ester	C49H84O2K	[M+K]+	743.609	743.623	2.1032	-17.6313	LMSD_Bulk
743.616	743.61	0.0058	20:2 Sitosterol ester	C49H84O2K	[M+K]+	743.609	743.623	2.1032	-17.6313	LMSD_Bulk
743.609	743.61	0.0016	22:2 Cholesterol ester	C49H84O2K	[M+K]+	743.609	743.623	2.1032	-17.6313	LMSD_Bulk
743.616	743.61	0.0058	22:2 Cholesterol ester	C49H84O2K	[M+K]+	743.609	743.623	2.1032	-17.6313	LMSD_Bulk
743.609	743.61	0.0016	CE(22:2)	C49H84O2K	[M+K]+	743.609	743.623	2.1032	-17.6313	COMP_DB
743.616	743.61	0.0058	CE(22:2)	C49H84O2K	[M+K]+	743.609	743.623	2.1032	-17.6313	COMP_DB
743.609	743.606	0.0026	CerP(d42:3)	C42H84N2O6P	[M+NH4]+	743.609	743.623	-3.54494	-23.2795	COMP_DB
743.616	743.606	0.01	CerP(d42:3)	C42H84N2O6P	[M+NH4]+	743.609	743.623	-3.54494	-23.2795	COMP_DB
743.609	743.614	0.0057	GlcCer(d14:2(4E,6E)/22:0)	C42H83N2O8	[M+NH4]+	743.609	743.623	7.6168	-12.1176	LMSD_Bulk
743.616	743.614	0.0017	GlcCer(d14:2(4E,6E)/22:0)	C42H83N2O8	[M+NH4]+	743.609	743.623	7.6168	-12.1176	LMSD_Bulk
743.623	743.614	0.009	GlcCer(d14:2(4E,6E)/22:0)	C42H83N2O8	[M+NH4]+	743.609	743.623	7.6168	-12.1176	LMSD_Bulk
743.609	743.614	0.0057	GlcCer(d16:2(4E,6E)/20:0)	C42H83N2O8	[M+NH4]+	743.609	743.623	7.6168	-12.1176	LMSD_Bulk
743.616	743.614	0.0017	GlcCer(d16:2(4E,6E)/20:0)	C42H83N2O8	[M+NH4]+	743.609	743.623	7.6168	-12.1176	LMSD_Bulk
743.623	743.614	0.009	GlcCer(d16:2(4E,6E)/20:0)	C42H83N2O8	[M+NH4]+	743.609	743.623	7.6168	-12.1176	LMSD_Bulk
743.609	743.614	0.0057	GlcCer(d18:1/18:1(9Z))	C42H83N2O8	[M+NH4]+	743.609	743.623	7.6168	-12.1176	LMSD_Bulk
743.616	743.614	0.0017	GlcCer(d18:1/18:1(9Z))	C42H83N2O8	[M+NH4]+	743.609	743.623	7.6168	-12.1176	LMSD_Bulk
743.623	743.614	0.009	GlcCer(d18:1/18:1(9Z))	C42H83N2O8	[M+NH4]+	743.609	743.623	7.6168	-12.1176	LMSD_Bulk
743.609	743.614	0.0057	HexCer(d36:2)	C42H83N2O8	[M+NH4]+	743.609	743.623	7.6168	-12.1176	COMP_DB
743.616	743.614	0.0017	HexCer(d36:2)	C42H83N2O8	[M+NH4]+	743.609	743.623	7.6168	-12.1176	COMP_DB
743.623	743.614	0.009	HexCer(d36:2)	C42H83N2O8	[M+NH4]+	743.609	743.623	7.6168	-12.1176	COMP_DB
743.609	743.606	0.0026	PE-Cer(d14:2(4E,6E)/26:0)	C42H84N2O6P	[M+H]+	743.609	743.623	-3.54494	-23.2795	LMSD_Bulk
743.616	743.606	0.01	PE-Cer(d14:2(4E,6E)/26:0)	C42H84N2O6P	[M+H]+	743.609	743.623	-3.54494	-23.2795	LMSD_Bulk
743.609	743.606	0.0026	PE-Cer(d16:1(4E)/24:0(2OH))	C42H84N2O6P	[M+H-H2O]+	743.609	743.623	-3.54494	-23.2795	LMSD_Bulk
743.616	743.606	0.01	PE-Cer(d16:1(4E)/24:0(2OH))	C42H84N2O6P	[M+H-H2O]+	743.609	743.623	-3.54494	-23.2795	LMSD_Bulk
743.609	743.606	0.0026	PE-Cer(d16:1(4E)/24:1(15Z))	C42H84N2O6P	[M+H]+	743.609	743.623	-3.54494	-23.2795	LMSD_Bulk
743.616	743.606	0.01	PE-Cer(d16:1(4E)/24:1(15Z))	C42H84N2O6P	[M+H]+	743.609	743.623	-3.54494	-23.2795	LMSD_Bulk
743.609	743.606	0.0026	PE-Cer(d16:2(4E,6E)/24:0)	C42H84N2O6P	[M+H]+	743.609	743.623	-3.54494	-23.2795	LMSD_Bulk
743.616	743.606	0.01	PE-Cer(d16:2(4E,6E)/24:0)	C42H84N2O6P	[M+H]+	743.609	743.623	-3.54494	-23.2795	LMSD_Bulk
743.609	743.606	0.0026	PE-Cer(d40:2)	C42H84N2O6P	[M+H]+	743.609	743.623	-3.54494	-23.2795	COMP_DB
743.616	743.606	0.01	PE-Cer(d40:2)	C42H84N2O6P	[M+H]+	743.609	743.623	-3.54494	-23.2795	COMP_DB
743.609	743.606	0.0026	PE-Cer(t40:1)	C42H84N2O6P	[M+H-H2O]+	743.609	743.623	-3.54494	-23.2795	COMP_DB
743.616	743.606	0.01	PE-Cer(t40:1)	C42H84N2O6P	[M+H-H2O]+	743.609	743.623	-3.54494	-23.2795	COMP_DB
743.609	743.606	0.0026	SM(d37:2)	C42H84N2O6P	[M+H]+	743.609	743.623	-3.54494	-23.2795	COMP_DB
743.616	743.606	0.01	SM(d37:2)	C42H84N2O6P	[M+H]+	743.609	743.623	-3.54494	-23.2795	COMP_DB
743.609	743.606	0.0026	SM(t37:1)	C42H84N2O6P	[M+H-H2O]+	743.609	743.623	-3.54494	-23.2795	COMP_DB
743.616	743.606	0.01	SM(t37:1)	C42H84N2O6P	[M+H-H2O]+	743.609	743.623	-3.54494	-23.2795	COMP_DB
743.609	743.616	0.0073	TG(42:1)	C45H84O6Na	[M+Na]+	743.609	743.623	9.76843	-9.9659	COMP_DB
743.616	743.616	0.0001	TG(42:1)	C45H84O6Na	[M+Na]+	743.609	743.623	9.76843	-9.9659	COMP_DB
743.623	743.616	0.0074	TG(42:1)	C45H84O6Na	[M+Na]+	743.609	743.623	9.76843	-9.9659	COMP_DB
743.609	743.618	0.0097	TG(44:4)	C47H83O6	[M+H]+	743.609	743.623	12.9959	-6.73841	COMP_DB
743.616	743.618	0.0023	TG(44:4)	C47H83O6	[M+H]+	743.609	743.623	12.9959	-6.73841	COMP_DB
743.623	743.618	0.005	TG(44:4)	C47H83O6	[M+H]+	743.609	743.623	12.9959	-6.73841	COMP_DB
743.609	743.61	0.0016	WE(49:7)	C49H84O2K	[M+K]+	743.609	743.623	2.1032	-17.6313	COMP_DB
743.616	743.61	0.0058	WE(49:7)	C49H84O2K	[M+K]+	743.609	743.623	2.1032	-17.6313	COMP_DB
757.624	757.626	0.0017	22:2 Campesterol ester	C50H86O2K	[M+K]+	757.624	757.639	2.2065	-16.8033	LMSD_Bulk
757.631	757.626	0.0055	22:2 Campesterol ester	C50H86O2K	[M+K]+	757.624	757.639	2.2065	-16.8033	LMSD_Bulk
757.624	757.63	0.0058	GlcCer(d15:2(4E,6E)/22:0)	C43H85N2O8	[M+NH4]+	757.624	757.639	7.6181	-11.3916	LMSD_Bulk
757.631	757.63	0.0014	GlcCer(d15:2(4E,6E)/22:0)	C43H85N2O8	[M+NH4]+	757.624	757.639	7.6181	-11.3916	LMSD_Bulk
757.639	757.63	0.0086	GlcCer(d15:2(4E,6E)/22:0)	C43H85N2O8	[M+NH4]+	757.624	757.639	7.6181	-11.3916	LMSD_Bulk
757.624	757.63	0.0058	HexCer(d37:2)	C43H85N2O8	[M+NH4]+	757.624	757.639	7.6181	-11.3916	COMP_DB
757.631	757.63	0.0014	HexCer(d37:2)	C43H85N2O8	[M+NH4]+	757.624	757.639	7.6181	-11.3916	COMP_DB
757.639	757.63	0.0086	HexCer(d37:2)	C43H85N2O8	[M+NH4]+	757.624	757.639	7.6181	-11.3916	COMP_DB
757.624	757.622	0.0024	PE-Cer(d41:2)	C43H86N2O6P	[M+H]+	757.624	757.639	-3.20516	-22.215	COMP_DB
757.631	757.622	0.0096	PE-Cer(d41:2)	C43H86N2O6P	[M+H]+	757.624	757.639	-3.20516	-22.215	COMP_DB
757.624	757.622	0.0024	PE-Cer(t41:1)	C43H86N2O6P	[M+H-H2O]+	757.624	757.639	-3.20516	-22.215	COMP_DB
757.631	757.622	0.0096	PE-Cer(t41:1)	C43H86N2O6P	[M+H-H2O]+	757.624	757.639	-3.20516	-22.215	COMP_DB
757.624	757.622	0.0024	SM(d16:1/22:1)	C43H86N2O6P	[M+H]+	757.624	757.639	-3.20516	-22.215	LMSD_Bulk
757.631	757.622	0.0096	SM(d16:1/22:1)	C43H86N2O6P	[M+H]+	757.624	757.639	-3.20516	-22.215	LMSD_Bulk
757.624	757.622	0.0024	SM(d18:1/20:1)	C43H86N2O6P	[M+H]+	757.624	757.639	-3.20516	-22.215	LMSD_Bulk
757.631	757.622	0.0096	SM(d18:1/20:1)	C43H86N2O6P	[M+H]+	757.624	757.639	-3.20516	-22.215	LMSD_Bulk
757.624	757.622	0.0024	SM(d18:2/20:0)	C43H86N2O6P	[M+H]+	757.624	757.639	-3.20516	-22.215	LMSD_Bulk
757.631	757.622	0.0096	SM(d18:2/20:0)	C43H86N2O6P	[M+H]+	757.624	757.639	-3.20516	-22.215	LMSD_Bulk
757.624	757.622	0.0024	SM(d38:2)	C43H86N2O6P	[M+H]+	757.624	757.639	-3.20516	-22.215	COMP_DB
757.631	757.622	0.0096	SM(d38:2)	C43H86N2O6P	[M+H]+	757.624	757.639	-3.20516	-22.215	COMP_DB
757.624	757.622	0.0024	SM(t38:1)	C43H86N2O6P	[M+H-H2O]+	757.624	757.639	-3.20516	-22.215	COMP_DB
757.631	757.622	0.0096	SM(t38:1)	C43H86N2O6P	[M+H-H2O]+	757.624	757.639	-3.20516	-22.215	COMP_DB
757.624	757.632	0.0075	TG(43:1)	C46H86O6Na	[M+Na]+	757.624	757.639	9.86192	-9.14772	COMP_DB
757.631	757.632	0.0003	TG(43:1)	C46H86O6Na	[M+Na]+	757.624	757.639	9.86192	-9.14772	COMP_DB
757.639	757.632	0.0069	TG(43:1)	C46H86O6Na	[M+Na]+	757.624	757.639	9.86192	-9.14772	COMP_DB
757.624	757.634	0.0099	TG(45:4)	C48H85O6	[M+H]+	757.624	757.639	13.0296	-5.97993	COMP_DB
757.631	757.634	0.0027	TG(45:4)	C48H85O6	[M+H]+	757.624	757.639	13.0296	-5.97993	COMP_DB
757.639	757.634	0.0045	TG(45:4)	C48H85O6	[M+H]+	757.624	757.639	13.0296	-5.97993	COMP_DB
757.624	757.626	0.0017	WE(50:7)	C50H86O2K	[M+K]+	757.624	757.639	2.2065	-16.8033	COMP_DB
757.631	757.626	0.0055	WE(50:7)	C50H86O2K	[M+K]+	757.624	757.639	2.2065	-16.8033	COMP_DB
771.64	771.642	0.002	22:1 Stigmasterol ester	C51H88O2K	[M+K]+	771.64	771.654	2.60028	-16.5755	LMSD_Bulk
771.647	771.642	0.0054	22:1 Stigmasterol ester	C51H88O2K	[M+K]+	771.64	771.654	2.60028	-16.5755	LMSD_Bulk
771.64	771.642	0.002	22:2 Sitosterol ester	C51H88O2K	[M+K]+	771.64	771.654	2.60028	-16.5755	LMSD_Bulk
771.647	771.642	0.0054	22:2 Sitosterol ester	C51H88O2K	[M+K]+	771.64	771.654	2.60028	-16.5755	LMSD_Bulk
771.64	771.642	0.002	CE(24:2)	C51H88O2K	[M+K]+	771.64	771.654	2.60028	-16.5755	COMP_DB
771.647	771.642	0.0054	CE(24:2)	C51H88O2K	[M+K]+	771.64	771.654	2.60028	-16.5755	COMP_DB
771.64	771.637	0.0022	CerP(d44:3)	C44H88N2O6P	[M+NH4]+	771.64	771.654	-2.84267	-22.0186	COMP_DB
771.647	771.637	0.0096	CerP(d44:3)	C44H88N2O6P	[M+NH4]+	771.64	771.654	-2.84267	-22.0186	COMP_DB
771.64	771.646	0.0061	GalCer(d18:2/20:0)	C44H87N2O8	[M+NH4]+	771.64	771.654	7.91359	-11.2621	LMSD_Bulk
771.647	771.646	0.0013	GalCer(d18:2/20:0)	C44H87N2O8	[M+NH4]+	771.64	771.654	7.91359	-11.2621	LMSD_Bulk
771.654	771.646	0.0087	GalCer(d18:2/20:0)	C44H87N2O8	[M+NH4]+	771.64	771.654	7.91359	-11.2621	LMSD_Bulk
771.64	771.646	0.0061	GlcCer(d14:1/24:1)	C44H87N2O8	[M+NH4]+	771.64	771.654	7.91359	-11.2621	LMSD_Bulk
771.647	771.646	0.0013	GlcCer(d14:1/24:1)	C44H87N2O8	[M+NH4]+	771.64	771.654	7.91359	-11.2621	LMSD_Bulk
771.654	771.646	0.0087	GlcCer(d14:1/24:1)	C44H87N2O8	[M+NH4]+	771.64	771.654	7.91359	-11.2621	LMSD_Bulk
771.64	771.646	0.0061	GlcCer(d14:2(4E,6E)/24:0)	C44H87N2O8	[M+NH4]+	771.64	771.654	7.91359	-11.2621	LMSD_Bulk
771.647	771.646	0.0013	GlcCer(d14:2(4E,6E)/24:0)	C44H87N2O8	[M+NH4]+	771.64	771.654	7.91359	-11.2621	LMSD_Bulk
771.654	771.646	0.0087	GlcCer(d14:2(4E,6E)/24:0)	C44H87N2O8	[M+NH4]+	771.64	771.654	7.91359	-11.2621	LMSD_Bulk
771.64	771.646	0.0061	GlcCer(d16:2(4E,6E)/22:0)	C44H87N2O8	[M+NH4]+	771.64	771.654	7.91359	-11.2621	LMSD_Bulk
771.647	771.646	0.0013	GlcCer(d16:2(4E,6E)/22:0)	C44H87N2O8	[M+NH4]+	771.64	771.654	7.91359	-11.2621	LMSD_Bulk
771.654	771.646	0.0087	GlcCer(d16:2(4E,6E)/22:0)	C44H87N2O8	[M+NH4]+	771.64	771.654	7.91359	-11.2621	LMSD_Bulk
771.64	771.646	0.0061	GlcCer(d18:2/20:0)	C44H87N2O8	[M+NH4]+	771.64	771.654	7.91359	-11.2621	LMSD_Bulk
771.647	771.646	0.0013	GlcCer(d18:2/20:0)	C44H87N2O8	[M+NH4]+	771.64	771.654	7.91359	-11.2621	LMSD_Bulk
771.654	771.646	0.0087	GlcCer(d18:2/20:0)	C44H87N2O8	[M+NH4]+	771.64	771.654	7.91359	-11.2621	LMSD_Bulk
771.64	771.646	0.0061	HexCer(d38:2)	C44H87N2O8	[M+NH4]+	771.64	771.654	7.91359	-11.2621	COMP_DB
771.647	771.646	0.0013	HexCer(d38:2)	C44H87N2O8	[M+NH4]+	771.64	771.654	7.91359	-11.2621	COMP_DB
771.654	771.646	0.0087	HexCer(d38:2)	C44H87N2O8	[M+NH4]+	771.64	771.654	7.91359	-11.2621	COMP_DB
771.64	771.637	0.0022	PE-Cer(d42:2)	C44H88N2O6P	[M+H]+	771.64	771.654	-2.84267	-22.0186	COMP_DB
771.647	771.637	0.0096	PE-Cer(d42:2)	C44H88N2O6P	[M+H]+	771.64	771.654	-2.84267	-22.0186	COMP_DB
771.64	771.637	0.0022	PE-Cer(t42:1)	C44H88N2O6P	[M+H-H2O]+	771.64	771.654	-2.84267	-22.0186	COMP_DB
771.647	771.637	0.0096	PE-Cer(t42:1)	C44H88N2O6P	[M+H-H2O]+	771.64	771.654	-2.84267	-22.0186	COMP_DB
771.64	771.637	0.0022	SM(d18:2/21:0)	C44H88N2O6P	[M+H]+	771.64	771.654	-2.84267	-22.0186	LMSD_Bulk
771.647	771.637	0.0096	SM(d18:2/21:0)	C44H88N2O6P	[M+H]+	771.64	771.654	-2.84267	-22.0186	LMSD_Bulk
771.64	771.637	0.0022	SM(d39:2)	C44H88N2O6P	[M+H]+	771.64	771.654	-2.84267	-22.0186	COMP_DB
771.647	771.637	0.0096	SM(d39:2)	C44H88N2O6P	[M+H]+	771.64	771.654	-2.84267	-22.0186	COMP_DB
771.64	771.637	0.0022	SM(t39:1)	C44H88N2O6P	[M+H-H2O]+	771.64	771.654	-2.84267	-22.0186	COMP_DB
771.647	771.637	0.0096	SM(t39:1)	C44H88N2O6P	[M+H-H2O]+	771.64	771.654	-2.84267	-22.0186	COMP_DB
771.64	771.647	0.0077	TG(44:1)	C47H88O6Na	[M+Na]+	771.64	771.654	9.98706	-9.18862	COMP_DB
771.647	771.647	0.0003	TG(44:1)	C47H88O6Na	[M+Na]+	771.64	771.654	9.98706	-9.18862	COMP_DB
771.654	771.647	0.0071	TG(44:1)	C47H88O6Na	[M+Na]+	771.64	771.654	9.98706	-9.18862	COMP_DB
771.647	771.65	0.0027	TG(46:4)	C49H87O6	[M+H]+	771.64	771.654	13.0972	-6.07837	COMP_DB
771.654	771.65	0.0047	TG(46:4)	C49H87O6	[M+H]+	771.64	771.654	13.0972	-6.07837	COMP_DB
771.64	771.642	0.002	WE(51:7)	C51H88O2K	[M+K]+	771.64	771.654	2.60028	-16.5755	COMP_DB
771.647	771.642	0.0054	WE(51:7)	C51H88O2K	[M+K]+	771.64	771.654	2.60028	-16.5755	COMP_DB
785.671	785.678	0.0076	DG(O-46:2)	C49H94O4K	[M+K]+	785.655	785.671	29.245	9.70167	COMP_DB
785.671	785.678	0.0076	DG(P-46:1)	C49H94O4K	[M+K]+	785.655	785.671	29.245	9.70167	COMP_DB
785.655	785.661	0.0059	GalCer(d18:2/21:0)	C45H89N2O8	[M+NH4]+	785.655	785.671	7.48053	-12.0632	LMSD_Bulk
785.663	785.661	0.0018	GalCer(d18:2/21:0)	C45H89N2O8	[M+NH4]+	785.655	785.671	7.48053	-12.0632	LMSD_Bulk
785.671	785.661	0.0095	GalCer(d18:2/21:0)	C45H89N2O8	[M+NH4]+	785.655	785.671	7.48053	-12.0632	LMSD_Bulk
785.655	785.661	0.0059	GlcCer(d18:2/21:0)	C45H89N2O8	[M+NH4]+	785.655	785.671	7.48053	-12.0632	LMSD_Bulk
785.663	785.661	0.0018	GlcCer(d18:2/21:0)	C45H89N2O8	[M+NH4]+	785.655	785.671	7.48053	-12.0632	LMSD_Bulk
785.671	785.661	0.0095	GlcCer(d18:2/21:0)	C45H89N2O8	[M+NH4]+	785.655	785.671	7.48053	-12.0632	LMSD_Bulk
785.655	785.661	0.0059	HexCer(d39:2)	C45H89N2O8	[M+NH4]+	785.655	785.671	7.48053	-12.0632	COMP_DB
785.663	785.661	0.0018	HexCer(d39:2)	C45H89N2O8	[M+NH4]+	785.655	785.671	7.48053	-12.0632	COMP_DB
785.671	785.661	0.0095	HexCer(d39:2)	C45H89N2O8	[M+NH4]+	785.655	785.671	7.48053	-12.0632	COMP_DB
785.671	785.678	0.0074	PA(O-44:0)	C47H94O6P	[M+H-H2O]+	785.655	785.671	28.9905	9.44711	COMP_DB
785.655	785.653	0.0023	PE-Cer(d43:2)	C45H90N2O6P	[M+H]+	785.655	785.671	-2.95657	-22.5005	COMP_DB
785.655	785.653	0.0023	PE-Cer(t43:1)	C45H90N2O6P	[M+H-H2O]+	785.655	785.671	-2.95657	-22.5005	COMP_DB
785.655	785.653	0.0023	SM(d16:1/24:1)	C45H90N2O6P	[M+H]+	785.655	785.671	-2.95657	-22.5005	LMSD_Bulk
785.655	785.653	0.0023	SM(d18:1/22:1)	C45H90N2O6P	[M+H]+	785.655	785.671	-2.95657	-22.5005	LMSD_Bulk
785.655	785.653	0.0023	SM(d18:2/22:0)	C45H90N2O6P	[M+H]+	785.655	785.671	-2.95657	-22.5005	LMSD_Bulk
785.655	785.653	0.0023	SM(d40:2)	C45H90N2O6P	[M+H]+	785.655	785.671	-2.95657	-22.5005	COMP_DB
785.655	785.653	0.0023	SM(t40:1)	C45H90N2O6P	[M+H-H2O]+	785.655	785.671	-2.95657	-22.5005	COMP_DB
785.655	785.663	0.0076	TG(45:1)	C48H90O6Na	[M+Na]+	785.655	785.671	9.64429	-9.89942	COMP_DB
785.663	785.663	0.0001	TG(45:1)	C48H90O6Na	[M+Na]+	785.655	785.671	9.64429	-9.89942	COMP_DB
785.671	785.663	0.0078	TG(45:1)	C48H90O6Na	[M+Na]+	785.655	785.671	9.64429	-9.89942	COMP_DB
785.655	785.665	0.01	TG(47:4)	C50H89O6	[M+H]+	785.655	785.671	12.699	-6.84466	COMP_DB
785.663	785.665	0.0023	TG(47:4)	C50H89O6	[M+H]+	785.655	785.671	12.699	-6.84466	COMP_DB
785.671	785.665	0.0054	TG(47:4)	C50H89O6	[M+H]+	785.655	785.671	12.699	-6.84466	COMP_DB
785.655	785.657	0.0018	WE(52:7)	C52H90O2K	[M+K]+	785.655	785.671	2.26201	-17.2818	COMP_DB
785.663	785.657	0.0059	WE(52:7)	C52H90O2K	[M+K]+	785.655	785.671	2.26201	-17.2818	COMP_DB
799.671	799.673	0.0023	CE(26:2)	C53H92O2K	[M+K]+	799.671	799.685	2.83804	-14.6688	COMP_DB
799.678	799.673	0.0047	CE(26:2)	C53H92O2K	[M+K]+	799.671	799.685	2.83804	-14.6688	COMP_DB
799.671	799.669	0.0019	CerP(d46:3)	C46H92N2O6P	[M+NH4]+	799.671	799.685	-2.41412	-19.921	COMP_DB
799.678	799.669	0.0089	CerP(d46:3)	C46H92N2O6P	[M+NH4]+	799.671	799.685	-2.41412	-19.921	COMP_DB
799.671	799.677	0.0064	GalCer(d18:2/22:0)	C46H91N2O8	[M+NH4]+	799.671	799.685	7.9651	-9.54163	LMSD_Bulk
799.678	799.677	0.0006	GalCer(d18:2/22:0)	C46H91N2O8	[M+NH4]+	799.671	799.685	7.9651	-9.54163	LMSD_Bulk
799.685	799.677	0.0076	GalCer(d18:2/22:0)	C46H91N2O8	[M+NH4]+	799.671	799.685	7.9651	-9.54163	LMSD_Bulk
799.671	799.677	0.0064	GlcCer(d16:2(4E,6E)/24:0)	C46H91N2O8	[M+NH4]+	799.671	799.685	7.9651	-9.54163	LMSD_Bulk
799.678	799.677	0.0006	GlcCer(d16:2(4E,6E)/24:0)	C46H91N2O8	[M+NH4]+	799.671	799.685	7.9651	-9.54163	LMSD_Bulk
799.685	799.677	0.0076	GlcCer(d16:2(4E,6E)/24:0)	C46H91N2O8	[M+NH4]+	799.671	799.685	7.9651	-9.54163	LMSD_Bulk
799.671	799.677	0.0064	GlcCer(d18:2/22:0)	C46H91N2O8	[M+NH4]+	799.671	799.685	7.9651	-9.54163	LMSD_Bulk
799.678	799.677	0.0006	GlcCer(d18:2/22:0)	C46H91N2O8	[M+NH4]+	799.671	799.685	7.9651	-9.54163	LMSD_Bulk
799.685	799.677	0.0076	GlcCer(d18:2/22:0)	C46H91N2O8	[M+NH4]+	799.671	799.685	7.9651	-9.54163	LMSD_Bulk
799.671	799.677	0.0064	HexCer(d40:2)	C46H91N2O8	[M+NH4]+	799.671	799.685	7.9651	-9.54163	COMP_DB
799.678	799.677	0.0006	HexCer(d40:2)	C46H91N2O8	[M+NH4]+	799.671	799.685	7.9651	-9.54163	COMP_DB
799.685	799.677	0.0076	HexCer(d40:2)	C46H91N2O8	[M+NH4]+	799.671	799.685	7.9651	-9.54163	COMP_DB
799.671	799.669	0.0019	PE-Cer(d44:2)	C46H92N2O6P	[M+H]+	799.671	799.685	-2.41412	-19.921	COMP_DB
799.678	799.669	0.0089	PE-Cer(d44:2)	C46H92N2O6P	[M+H]+	799.671	799.685	-2.41412	-19.921	COMP_DB
799.671	799.669	0.0019	PE-Cer(t44:1)	C46H92N2O6P	[M+H-H2O]+	799.671	799.685	-2.41412	-19.921	COMP_DB
799.678	799.669	0.0089	PE-Cer(t44:1)	C46H92N2O6P	[M+H-H2O]+	799.671	799.685	-2.41412	-19.921	COMP_DB
799.671	799.669	0.0019	SM(d17:1/24:1)	C46H92N2O6P	[M+H]+	799.671	799.685	-2.41412	-19.921	LMSD_Bulk
799.678	799.669	0.0089	SM(d17:1/24:1)	C46H92N2O6P	[M+H]+	799.671	799.685	-2.41412	-19.921	LMSD_Bulk
799.671	799.669	0.0019	SM(d18:2/23:0)	C46H92N2O6P	[M+H]+	799.671	799.685	-2.41412	-19.921	LMSD_Bulk
799.678	799.669	0.0089	SM(d18:2/23:0)	C46H92N2O6P	[M+H]+	799.671	799.685	-2.41412	-19.921	LMSD_Bulk
799.671	799.669	0.0019	SM(d41:2)	C46H92N2O6P	[M+H]+	799.671	799.685	-2.41412	-19.921	COMP_DB
799.678	799.669	0.0089	SM(d41:2)	C46H92N2O6P	[M+H]+	799.671	799.685	-2.41412	-19.921	COMP_DB
799.671	799.669	0.0019	SM(t41:1)	C46H92N2O6P	[M+H-H2O]+	799.671	799.685	-2.41412	-19.921	COMP_DB
799.678	799.669	0.0089	SM(t41:1)	C46H92N2O6P	[M+H-H2O]+	799.671	799.685	-2.41412	-19.921	COMP_DB
799.671	799.679	0.008	TG(46:1)	C49H92O6Na	[M+Na]+	799.671	799.685	9.96588	-7.5408	COMP_DB
799.678	799.679	0.001	TG(46:1)	C49H92O6Na	[M+Na]+	799.671	799.685	9.96588	-7.5408	COMP_DB
799.685	799.679	0.006	TG(46:1)	C49H92O6Na	[M+Na]+	799.671	799.685	9.96588	-7.5408	COMP_DB
799.678	799.681	0.0034	TG(48:4)	C51H91O6	[M+H]+	799.671	799.685	12.9671	-4.53958	COMP_DB
799.685	799.681	0.0036	TG(48:4)	C51H91O6	[M+H]+	799.671	799.685	12.9671	-4.53958	COMP_DB
799.671	799.673	0.0023	WE(53:7)	C53H92O2K	[M+K]+	799.671	799.685	2.83804	-14.6688	COMP_DB
799.678	799.673	0.0047	WE(53:7)	C53H92O2K	[M+K]+	799.671	799.685	2.83804	-14.6688	COMP_DB
813.686	813.693	0.0062	GalCer(d18:2/23:0)	C47H93N2O8	[M+NH4]+	813.686	813.7	7.62073	-9.60179	LMSD_Bulk
813.693	813.693	0.0008	GalCer(d18:2/23:0)	C47H93N2O8	[M+NH4]+	813.686	813.7	7.62073	-9.60179	LMSD_Bulk
813.7	813.693	0.0078	GalCer(d18:2/23:0)	C47H93N2O8	[M+NH4]+	813.686	813.7	7.62073	-9.60179	LMSD_Bulk
813.686	813.693	0.0062	GlcCer(d18:2/23:0)	C47H93N2O8	[M+NH4]+	813.686	813.7	7.62073	-9.60179	LMSD_Bulk
813.693	813.693	0.0008	GlcCer(d18:2/23:0)	C47H93N2O8	[M+NH4]+	813.686	813.7	7.62073	-9.60179	LMSD_Bulk
813.7	813.693	0.0078	GlcCer(d18:2/23:0)	C47H93N2O8	[M+NH4]+	813.686	813.7	7.62073	-9.60179	LMSD_Bulk
813.686	813.693	0.0062	HexCer(d41:2)	C47H93N2O8	[M+NH4]+	813.686	813.7	7.62073	-9.60179	COMP_DB
813.693	813.693	0.0008	HexCer(d41:2)	C47H93N2O8	[M+NH4]+	813.686	813.7	7.62073	-9.60179	COMP_DB
813.7	813.693	0.0078	HexCer(d41:2)	C47H93N2O8	[M+NH4]+	813.686	813.7	7.62073	-9.60179	COMP_DB
813.686	813.684	0.002	PE-Cer(d45:2)	C47H94N2O6P	[M+H]+	813.686	813.7	-2.45681	-19.6795	COMP_DB
813.693	813.684	0.009	PE-Cer(d45:2)	C47H94N2O6P	[M+H]+	813.686	813.7	-2.45681	-19.6795	COMP_DB
813.686	813.684	0.002	PE-Cer(t45:1)	C47H94N2O6P	[M+H-H2O]+	813.686	813.7	-2.45681	-19.6795	COMP_DB
813.693	813.684	0.009	PE-Cer(t45:1)	C47H94N2O6P	[M+H-H2O]+	813.686	813.7	-2.45681	-19.6795	COMP_DB
813.686	813.684	0.002	SM(d18:1/24:1(15Z))	C47H94N2O6P	[M+H]+	813.686	813.7	-2.45681	-19.6795	LMSD_Bulk
813.693	813.684	0.009	SM(d18:1/24:1(15Z))	C47H94N2O6P	[M+H]+	813.686	813.7	-2.45681	-19.6795	LMSD_Bulk
813.686	813.684	0.002	SM(d18:2/24:0)	C47H94N2O6P	[M+H]+	813.686	813.7	-2.45681	-19.6795	LMSD_Bulk
813.693	813.684	0.009	SM(d18:2/24:0)	C47H94N2O6P	[M+H]+	813.686	813.7	-2.45681	-19.6795	LMSD_Bulk
813.686	813.684	0.002	SM(d42:2)	C47H94N2O6P	[M+H]+	813.686	813.7	-2.45681	-19.6795	COMP_DB
813.693	813.684	0.009	SM(d42:2)	C47H94N2O6P	[M+H]+	813.686	813.7	-2.45681	-19.6795	COMP_DB
813.686	813.684	0.002	SM(t42:1)	C47H94N2O6P	[M+H-H2O]+	813.686	813.7	-2.45681	-19.6795	COMP_DB
813.693	813.684	0.009	SM(t42:1)	C47H94N2O6P	[M+H-H2O]+	813.686	813.7	-2.45681	-19.6795	COMP_DB
813.686	813.694	0.0079	TG(47:1)	C50H94O6Na	[M+Na]+	813.686	813.7	9.70995	-7.51253	COMP_DB
813.693	813.694	0.0009	TG(47:1)	C50H94O6Na	[M+Na]+	813.686	813.7	9.70995	-7.51253	COMP_DB
813.7	813.694	0.0061	TG(47:1)	C50H94O6Na	[M+Na]+	813.686	813.7	9.70995	-7.51253	COMP_DB
813.693	813.697	0.0033	TG(49:4)	C52H93O6	[M+H]+	813.686	813.7	12.6594	-4.56301	COMP_DB
813.7	813.697	0.0037	TG(49:4)	C52H93O6	[M+H]+	813.686	813.7	12.6594	-4.56301	COMP_DB
813.686	813.688	0.0021	WE(54:7)	C54H94O2K	[M+K]+	813.686	813.7	2.58199	-14.6406	COMP_DB
813.693	813.688	0.0049	WE(54:7)	C54H94O2K	[M+K]+	813.686	813.7	2.58199	-14.6406	COMP_DB
827.702	827.704	0.0024	CE(28:2)	C55H96O2K	[M+K]+	827.702	827.718	2.92794	-16.5149	COMP_DB
827.71	827.704	0.0056	CE(28:2)	C55H96O2K	[M+K]+	827.702	827.718	2.92794	-16.5149	COMP_DB
827.718	827.725	0.0074	DG(O-49:2)	C52H100O4K	[M+K]+	827.702	827.718	28.4194	8.97711	COMP_DB
827.702	827.708	0.0065	GalCer(d18:1/24:1(15Z))	C48H95N2O8	[M+NH4]+	827.702	827.718	7.88136	-11.5613	LMSD_Bulk
827.71	827.708	0.0015	GalCer(d18:1/24:1(15Z))	C48H95N2O8	[M+NH4]+	827.702	827.718	7.88136	-11.5613	LMSD_Bulk
827.718	827.708	0.0096	GalCer(d18:1/24:1(15Z))	C48H95N2O8	[M+NH4]+	827.702	827.718	7.88136	-11.5613	LMSD_Bulk
827.702	827.708	0.0065	GlcCer(d18:1/24:1(15Z))	C48H95N2O8	[M+NH4]+	827.702	827.718	7.88136	-11.5613	LMSD_Bulk
827.71	827.708	0.0015	GlcCer(d18:1/24:1(15Z))	C48H95N2O8	[M+NH4]+	827.702	827.718	7.88136	-11.5613	LMSD_Bulk
827.718	827.708	0.0096	GlcCer(d18:1/24:1(15Z))	C48H95N2O8	[M+NH4]+	827.702	827.718	7.88136	-11.5613	LMSD_Bulk
827.702	827.708	0.0065	HexCer(d42:2)	C48H95N2O8	[M+NH4]+	827.702	827.718	7.88136	-11.5613	COMP_DB
827.71	827.708	0.0015	HexCer(d42:2)	C48H95N2O8	[M+NH4]+	827.702	827.718	7.88136	-11.5613	COMP_DB
827.718	827.708	0.0096	HexCer(d42:2)	C48H95N2O8	[M+NH4]+	827.702	827.718	7.88136	-11.5613	COMP_DB
827.718	827.725	0.0073	PA(O-47:0)	C50H100O6P	[M+H-H2O]+	827.702	827.718	28.2986	8.8563	COMP_DB
827.702	827.7	0.0018	PE-Cer(d46:2)	C48H96N2O6P	[M+H]+	827.702	827.718	-2.14635	-21.5892	COMP_DB
827.71	827.7	0.0098	PE-Cer(d46:2)	C48H96N2O6P	[M+H]+	827.702	827.718	-2.14635	-21.5892	COMP_DB
827.702	827.7	0.0018	PE-Cer(t46:1)	C48H96N2O6P	[M+H-H2O]+	827.702	827.718	-2.14635	-21.5892	COMP_DB
827.71	827.7	0.0098	PE-Cer(t46:1)	C48H96N2O6P	[M+H-H2O]+	827.702	827.718	-2.14635	-21.5892	COMP_DB
827.702	827.7	0.0018	SM(d17:1/26:1)	C48H96N2O6P	[M+H]+	827.702	827.718	-2.14635	-21.5892	LMSD_Bulk
827.71	827.7	0.0098	SM(d17:1/26:1)	C48H96N2O6P	[M+H]+	827.702	827.718	-2.14635	-21.5892	LMSD_Bulk
827.702	827.7	0.0018	SM(d18:2/25:0)	C48H96N2O6P	[M+H]+	827.702	827.718	-2.14635	-21.5892	LMSD_Bulk
827.71	827.7	0.0098	SM(d18:2/25:0)	C48H96N2O6P	[M+H]+	827.702	827.718	-2.14635	-21.5892	LMSD_Bulk
827.702	827.7	0.0018	SM(d19:1/24:1)	C48H96N2O6P	[M+H]+	827.702	827.718	-2.14635	-21.5892	LMSD_Bulk
827.71	827.7	0.0098	SM(d19:1/24:1)	C48H96N2O6P	[M+H]+	827.702	827.718	-2.14635	-21.5892	LMSD_Bulk
827.702	827.7	0.0018	SM(d43:2)	C48H96N2O6P	[M+H]+	827.702	827.718	-2.14635	-21.5892	COMP_DB
827.71	827.7	0.0098	SM(d43:2)	C48H96N2O6P	[M+H]+	827.702	827.718	-2.14635	-21.5892	COMP_DB
827.702	827.7	0.0018	SM(t43:1)	C48H96N2O6P	[M+H-H2O]+	827.702	827.718	-2.14635	-21.5892	COMP_DB
827.71	827.7	0.0098	SM(t43:1)	C48H96N2O6P	[M+H-H2O]+	827.702	827.718	-2.14635	-21.5892	COMP_DB
827.702	827.71	0.0081	TG(48:1)	C51H96O6Na	[M+Na]+	827.702	827.718	9.81439	-9.62827	COMP_DB
827.71	827.71	0.0001	TG(48:1)	C51H96O6Na	[M+Na]+	827.702	827.718	9.81439	-9.62827	COMP_DB
827.718	827.71	0.008	TG(48:1)	C51H96O6Na	[M+Na]+	827.702	827.718	9.81439	-9.62827	COMP_DB
827.71	827.712	0.0025	TG(50:4)	C53H95O6	[M+H]+	827.702	827.718	12.7139	-6.72869	COMP_DB
827.718	827.712	0.0056	TG(50:4)	C53H95O6	[M+H]+	827.702	827.718	12.7139	-6.72869	COMP_DB
827.702	827.704	0.0024	WE(55:7)	C55H96O2K	[M+K]+	827.702	827.718	2.92794	-16.5149	COMP_DB
827.71	827.704	0.0056	WE(55:7)	C55H96O2K	[M+K]+	827.702	827.718	2.92794	-16.5149	COMP_DB
841.718	841.72	0.0019	CE(29:2)	C56H98O2K	[M+K]+	841.718	841.734	2.25571	-16.6856	COMP_DB
841.726	841.72	0.0061	CE(29:2)	C56H98O2K	[M+K]+	841.718	841.734	2.25571	-16.6856	COMP_DB
841.734	841.741	0.0072	DG(O-50:2)	C53H102O4K	[M+K]+	841.718	841.734	27.4415	8.50071	COMP_DB
841.734	841.741	0.0072	DG(P-50:1)	C53H102O4K	[M+K]+	841.718	841.734	27.4415	8.50071	COMP_DB
841.718	841.724	0.006	HexCer(d43:2)	C49H97N2O8	[M+NH4]+	841.718	841.734	7.12666	-11.8146	COMP_DB
841.726	841.724	0.002	HexCer(d43:2)	C49H97N2O8	[M+NH4]+	841.718	841.734	7.12666	-11.8146	COMP_DB
841.734	841.724	0.0099	HexCer(d43:2)	C49H97N2O8	[M+NH4]+	841.718	841.734	7.12666	-11.8146	COMP_DB
841.734	841.741	0.007	PA(O-48:0)	C51H102O6P	[M+H-H2O]+	841.718	841.734	27.204	8.26311	COMP_DB
841.718	841.716	0.0022	PE-Cer(d47:2)	C49H98N2O6P	[M+H]+	841.718	841.734	-2.61528	-21.5567	COMP_DB
841.718	841.716	0.0022	PE-Cer(t47:1)	C49H98N2O6P	[M+H-H2O]+	841.718	841.734	-2.61528	-21.5567	COMP_DB
841.718	841.716	0.0022	SM(d18:1/26:1(17Z))	C49H98N2O6P	[M+H]+	841.718	841.734	-2.61528	-21.5567	LMSD_Bulk
841.718	841.716	0.0022	SM(d44:2)	C49H98N2O6P	[M+H]+	841.718	841.734	-2.61528	-21.5567	COMP_DB
841.718	841.716	0.0022	SM(t44:1)	C49H98N2O6P	[M+H-H2O]+	841.718	841.734	-2.61528	-21.5567	COMP_DB
841.718	841.726	0.0077	TG(49:1)	C52H98O6Na	[M+Na]+	841.718	841.734	9.1463	-9.79489	COMP_DB
841.726	841.726	0.0003	TG(49:1)	C52H98O6Na	[M+Na]+	841.718	841.734	9.1463	-9.79489	COMP_DB
841.734	841.726	0.0082	TG(49:1)	C52H98O6Na	[M+Na]+	841.718	841.734	9.1463	-9.79489	COMP_DB
841.726	841.728	0.0021	TG(51:4)	C54H97O6	[M+H]+	841.718	841.734	11.9976	-6.94358	COMP_DB
841.734	841.728	0.0058	TG(51:4)	C54H97O6	[M+H]+	841.718	841.734	11.9976	-6.94358	COMP_DB
841.718	841.72	0.0019	WE(56:7)	C56H98O2K	[M+K]+	841.718	841.734	2.25571	-16.6856	COMP_DB
841.726	841.72	0.0061	WE(56:7)	C56H98O2K	[M+K]+	841.718	841.734	2.25571	-16.6856	COMP_DB
855.734	855.736	0.0016	CE(30:2)	C57H100O2K	[M+K]+	855.734	855.749	1.84061	-16.3398	COMP_DB
855.742	855.736	0.0062	CE(30:2)	C57H100O2K	[M+K]+	855.734	855.749	1.84061	-16.3398	COMP_DB
855.734	855.74	0.0057	GalCer(d18:1/26:1(17Z))	C50H99N2O8	[M+NH4]+	855.734	855.749	6.63178	-11.5485	LMSD_Bulk
855.742	855.74	0.0021	GalCer(d18:1/26:1(17Z))	C50H99N2O8	[M+NH4]+	855.734	855.749	6.63178	-11.5485	LMSD_Bulk
855.75	855.74	0.0099	GalCer(d18:1/26:1(17Z))	C50H99N2O8	[M+NH4]+	855.734	855.749	6.63178	-11.5485	LMSD_Bulk
855.734	855.74	0.0057	GlcCer(d18:1/26:1(17Z))	C50H99N2O8	[M+NH4]+	855.734	855.749	6.63178	-11.5485	LMSD_Bulk
855.742	855.74	0.0021	GlcCer(d18:1/26:1(17Z))	C50H99N2O8	[M+NH4]+	855.734	855.749	6.63178	-11.5485	LMSD_Bulk
855.75	855.74	0.0099	GlcCer(d18:1/26:1(17Z))	C50H99N2O8	[M+NH4]+	855.734	855.749	6.63178	-11.5485	LMSD_Bulk
855.734	855.74	0.0057	HexCer(d44:2)	C50H99N2O8	[M+NH4]+	855.734	855.749	6.63178	-11.5485	COMP_DB
855.742	855.74	0.0021	HexCer(d44:2)	C50H99N2O8	[M+NH4]+	855.734	855.749	6.63178	-11.5485	COMP_DB
855.75	855.74	0.0099	HexCer(d44:2)	C50H99N2O8	[M+NH4]+	855.734	855.749	6.63178	-11.5485	COMP_DB
855.75	855.756	0.007	PA(O-49:0)	C52H104O6P	[M+H-H2O]+	855.734	855.749	26.3803	8.20032	COMP_DB
855.734	855.731	0.0026	PE-Cer(d48:2)	C50H100N2O6P	[M+H]+	855.734	855.749	-3.06747	-21.2479	COMP_DB
855.734	855.731	0.0026	PE-Cer(t48:1)	C50H100N2O6P	[M+H-H2O]+	855.734	855.749	-3.06747	-21.2479	COMP_DB
855.734	855.731	0.0026	SM(d45:2)	C50H100N2O6P	[M+H]+	855.734	855.749	-3.06747	-21.2479	COMP_DB
855.734	855.731	0.0026	SM(t45:1)	C50H100N2O6P	[M+H-H2O]+	855.734	855.749	-3.06747	-21.2479	COMP_DB
855.734	855.741	0.0073	TG(50:1)	C53H100O6Na	[M+Na]+	855.734	855.749	8.50149	-9.67877	COMP_DB
855.742	855.741	0.0005	TG(50:1)	C53H100O6Na	[M+Na]+	855.734	855.749	8.50149	-9.67877	COMP_DB
855.75	855.741	0.0083	TG(50:1)	C53H100O6Na	[M+Na]+	855.734	855.749	8.50149	-9.67877	COMP_DB
855.734	855.744	0.0097	TG(52:4)	C55H99O6	[M+H]+	855.734	855.749	11.306	-6.87417	COMP_DB
855.742	855.744	0.0019	TG(52:4)	C55H99O6	[M+H]+	855.734	855.749	11.306	-6.87417	COMP_DB
855.75	855.744	0.0059	TG(52:4)	C55H99O6	[M+H]+	855.734	855.749	11.306	-6.87417	COMP_DB
855.734	855.736	0.0016	WE(57:7)	C57H100O2K	[M+K]+	855.734	855.749	1.84061	-16.3398	COMP_DB
855.742	855.736	0.0062	WE(57:7)	C57H100O2K	[M+K]+	855.734	855.749	1.84061	-16.3398	COMP_DB
869.75	869.755	0.0049	HexCer(d45:2)	C51H101N2O8	[M+NH4]+	869.75	869.761	5.66773	-7.09911	COMP_DB
869.756	869.755	0.0006	HexCer(d45:2)	C51H101N2O8	[M+NH4]+	869.75	869.761	5.66773	-7.09911	COMP_DB
869.761	869.755	0.0062	HexCer(d45:2)	C51H101N2O8	[M+NH4]+	869.75	869.761	5.66773	-7.09911	COMP_DB
869.75	869.747	0.0033	PE-Cer(d49:2)	C51H102N2O6P	[M+H]+	869.75	869.761	-3.76024	-16.5272	COMP_DB
869.756	869.747	0.0088	PE-Cer(d49:2)	C51H102N2O6P	[M+H]+	869.75	869.761	-3.76024	-16.5272	COMP_DB
869.75	869.747	0.0033	PE-Cer(t49:1)	C51H102N2O6P	[M+H-H2O]+	869.75	869.761	-3.76024	-16.5272	COMP_DB
869.756	869.747	0.0088	PE-Cer(t49:1)	C51H102N2O6P	[M+H-H2O]+	869.75	869.761	-3.76024	-16.5272	COMP_DB
869.75	869.747	0.0033	SM(d46:2)	C51H102N2O6P	[M+H]+	869.75	869.761	-3.76024	-16.5272	COMP_DB
869.756	869.747	0.0088	SM(d46:2)	C51H102N2O6P	[M+H]+	869.75	869.761	-3.76024	-16.5272	COMP_DB
869.75	869.747	0.0033	SM(t46:1)	C51H102N2O6P	[M+H-H2O]+	869.75	869.761	-3.76024	-16.5272	COMP_DB
869.756	869.747	0.0088	SM(t46:1)	C51H102N2O6P	[M+H-H2O]+	869.75	869.761	-3.76024	-16.5272	COMP_DB
869.75	869.757	0.0066	TG(51:1)	C54H102O6Na	[M+Na]+	869.75	869.761	7.62229	-5.14453	COMP_DB
869.756	869.757	0.0011	TG(51:1)	C54H102O6Na	[M+Na]+	869.75	869.761	7.62229	-5.14453	COMP_DB
869.761	869.757	0.0045	TG(51:1)	C54H102O6Na	[M+Na]+	869.75	869.761	7.62229	-5.14453	COMP_DB
869.75	869.759	0.009	TG(53:4)	C56H101O6	[M+H]+	869.75	869.761	10.3817	-2.38513	COMP_DB
869.756	869.759	0.0035	TG(53:4)	C56H101O6	[M+H]+	869.75	869.761	10.3817	-2.38513	COMP_DB
869.761	869.759	0.0021	TG(53:4)	C56H101O6	[M+H]+	869.75	869.761	10.3817	-2.38513	COMP_DB
869.75	869.751	0.0008	WE(58:7)	C58H102O2K	[M+K]+	869.75	869.761	0.953767	-11.8131	COMP_DB
869.756	869.751	0.0047	WE(58:7)	C58H102O2K	[M+K]+	869.75	869.761	0.953767	-11.8131	COMP_DB
883.764	883.771	0.0068	HexCer(d46:2)	C52H103N2O8	[M+NH4]+	883.764	883.78	7.68164	-10.7345	COMP_DB
883.772	883.771	0.0013	HexCer(d46:2)	C52H103N2O8	[M+NH4]+	883.764	883.78	7.68164	-10.7345	COMP_DB
883.78	883.771	0.0095	HexCer(d46:2)	C52H103N2O8	[M+NH4]+	883.764	883.78	7.68164	-10.7345	COMP_DB
883.78	883.788	0.0074	PA(O-51:0)	C54H108O6P	[M+H-H2O]+	883.764	883.78	26.8037	8.38794	COMP_DB
883.764	883.763	0.0015	PE-Cer(d50:2)	C52H104N2O6P	[M+H]+	883.764	883.78	-1.70995	-20.1263	COMP_DB
883.772	883.763	0.0096	PE-Cer(d50:2)	C52H104N2O6P	[M+H]+	883.764	883.78	-1.70995	-20.1263	COMP_DB
883.764	883.763	0.0015	PE-Cer(t50:1)	C52H104N2O6P	[M+H-H2O]+	883.764	883.78	-1.70995	-20.1263	COMP_DB
883.772	883.763	0.0096	PE-Cer(t50:1)	C52H104N2O6P	[M+H-H2O]+	883.764	883.78	-1.70995	-20.1263	COMP_DB
883.764	883.763	0.0015	SM(d47:2)	C52H104N2O6P	[M+H]+	883.764	883.78	-1.70995	-20.1263	COMP_DB
883.772	883.763	0.0096	SM(d47:2)	C52H104N2O6P	[M+H]+	883.764	883.78	-1.70995	-20.1263	COMP_DB
883.764	883.763	0.0015	SM(t47:1)	C52H104N2O6P	[M+H-H2O]+	883.764	883.78	-1.70995	-20.1263	COMP_DB
883.772	883.763	0.0096	SM(t47:1)	C52H104N2O6P	[M+H-H2O]+	883.764	883.78	-1.70995	-20.1263	COMP_DB
883.764	883.773	0.0084	TG(52:1)	C55H104O6Na	[M+Na]+	883.764	883.78	9.49205	-8.92407	COMP_DB
883.772	883.773	0.0003	TG(52:1)	C55H104O6Na	[M+Na]+	883.764	883.78	9.49205	-8.92407	COMP_DB
883.78	883.773	0.0079	TG(52:1)	C55H104O6Na	[M+Na]+	883.764	883.78	9.49205	-8.92407	COMP_DB
883.772	883.775	0.0027	TG(54:4)	C57H103O6	[M+H]+	883.764	883.78	12.2076	-6.20842	COMP_DB
883.78	883.775	0.0055	TG(54:4)	C57H103O6	[M+H]+	883.764	883.78	12.2076	-6.20842	COMP_DB
883.764	883.767	0.0027	WE(59:7)	C59H104O2K	[M+K]+	883.764	883.78	3.04244	-15.3738	COMP_DB
883.772	883.767	0.0054	WE(59:7)	C59H104O2K	[M+K]+	883.764	883.78	3.04244	-15.3738	COMP_DB
897.78	897.775	0.0047	1-O-[(6'-O-tetradecanoyl)-a-D-glucopyranosyl]-(2-tetradecanoyloxy)-eicosan-1-ol	C54H105O9	[M+H]+	897.78	897.797	-5.28312	-24.085	LMSD_Bulk
897.78	897.787	0.0065	HexCer(d47:2)	C53H105N2O8	[M+NH4]+	897.78	897.797	7.19207	-11.6095	COMP_DB
897.788	897.787	0.002	HexCer(d47:2)	C53H105N2O8	[M+NH4]+	897.78	897.797	7.19207	-11.6095	COMP_DB
897.797	897.803	0.0065	PA(O-52:0)	C55H110O6P	[M+H-H2O]+	897.78	897.797	26.0157	7.21439	COMP_DB
897.78	897.778	0.0017	PE-Cer(d51:2)	C53H106N2O6P	[M+H]+	897.78	897.797	-1.94152	-20.7433	COMP_DB
897.78	897.778	0.0017	PE-Cer(t51:1)	C53H106N2O6P	[M+H-H2O]+	897.78	897.797	-1.94152	-20.7433	COMP_DB
897.78	897.778	0.0017	SM(d48:2)	C53H106N2O6P	[M+H]+	897.78	897.797	-1.94152	-20.7433	COMP_DB
897.78	897.778	0.0017	SM(t48:1)	C53H106N2O6P	[M+H-H2O]+	897.78	897.797	-1.94152	-20.7433	COMP_DB
897.78	897.788	0.0082	TG(53:1)	C56H106O6Na	[M+Na]+	897.78	897.797	9.0856	-9.71598	COMP_DB
897.788	897.788	0.0003	TG(53:1)	C56H106O6Na	[M+Na]+	897.78	897.797	9.0856	-9.71598	COMP_DB
897.797	897.788	0.0087	TG(53:1)	C56H106O6Na	[M+Na]+	897.78	897.797	9.0856	-9.71598	COMP_DB
897.788	897.791	0.0021	TG(55:4)	C58H105O6	[M+H]+	897.78	897.797	11.7588	-7.04272	COMP_DB
897.797	897.791	0.0063	TG(55:4)	C58H105O6	[M+H]+	897.78	897.797	11.7588	-7.04272	COMP_DB
897.78	897.782	0.0024	WE(60:7)	C60H106O2K	[M+K]+	897.78	897.797	2.62529	-16.1764	COMP_DB
897.788	897.782	0.0061	WE(60:7)	C60H106O2K	[M+K]+	897.78	897.797	2.62529	-16.1764	COMP_DB
907.764	907.767	0.0033	CE(34:4)	C61H104O2K	[M+K]+	907.764	907.781	3.63039	-16.0879	COMP_DB
907.773	907.767	0.0057	CE(34:4)	C61H104O2K	[M+K]+	907.764	907.781	3.63039	-16.0879	COMP_DB
907.764	907.76	0.0038	MGDG(46:1)	C55H103O9	[M+H-H2O]+	907.764	907.781	-4.19103	-23.9094	COMP_DB
907.781	907.784	0.0024	PC(O-43:0(OH))	C51H108N2O8P	[M+NH4]+	907.764	907.781	22.3572	2.63937	COMP_DB
907.764	907.76	0.0033	PE-Cer(d50:1)	C52H105N2O6PNa	[M+Na]+	907.764	907.781	-3.64023	-23.3586	COMP_DB
907.781	907.784	0.0024	PE(O-46:0(OH))	C51H108N2O8P	[M+NH4]+	907.764	907.781	22.3572	2.63937	COMP_DB
907.764	907.76	0.0033	SM(d47:1)	C52H105N2O6PNa	[M+Na]+	907.764	907.781	-3.64023	-23.3586	COMP_DB
907.764	907.773	0.009	TG(54:3)	C57H104O6Na	[M+Na]+	907.764	907.781	9.90947	-9.80865	COMP_DB
907.773	907.773	0	TG(54:3)	C57H104O6Na	[M+Na]+	907.764	907.781	9.90947	-9.80865	COMP_DB
907.781	907.773	0.0089	TG(54:3)	C57H104O6Na	[M+Na]+	907.764	907.781	9.90947	-9.80865	COMP_DB
907.773	907.775	0.0024	TG(56:6)	C59H103O6	[M+H]+	907.764	907.781	12.5533	-7.1648	COMP_DB
907.781	907.775	0.0065	TG(56:6)	C59H103O6	[M+H]+	907.764	907.781	12.5533	-7.1648	COMP_DB
907.764	907.767	0.0033	WE(61:9)	C61H104O2K	[M+K]+	907.764	907.781	3.63039	-16.0879	COMP_DB
907.773	907.767	0.0057	WE(61:9)	C61H104O2K	[M+K]+	907.764	907.781	3.63039	-16.0879	COMP_DB
